# Supplementary material for: Dual Inhibition of HIV-1 and Cathepsin L Proteases by Sarcandra glabra
Source: Molecules. 2022 Aug 29;27(17):5552. doi: 10.3390/molecules27175552 (PMC9457736; doi:10.3390/molecules27175552)
Supplement: Supplementary file 1 [file molecules-27-05552-s001.zip]

Archive with 1 entries (1 files):
- molecules-1852624-supplementary.pdf
